# Supplementary material for: Neurodevelopmental Processes in the Prefrontal Cortex Derailed by Chronic HIV-1 Viral Protein Exposure
Source: Cells. 2021 Nov 5;10(11):3037. doi: 10.3390/cells10113037 (PMC8616332; doi:10.3390/cells10113037)
Supplement: Supplementary file 1 [file cells-10-03037-s001.zip]

Archive with 1 entries (1 files):
- cells-1381544-supplementary.pdf
